# Supplementary material for: Non-Invasive Spinal Cord Stimulation for Motor Rehabilitation of Patients with Spinal Muscular Atrophy Treated with Orphan Drugs
Source: Biomedicines. 2024 May 24;12(6):1162. doi: 10.3390/biomedicines12061162 (PMC11200420; doi:10.3390/biomedicines12061162)
Supplement: Supplementary file 1 [file biomedicines-12-01162-s001.zip]

Archive with 1 entries (1 files):
- biomedicines-2991867-supplementary.pdf
